# Supplementary material for: Fetal Aortic Blood Flow Velocity and Power Doppler Profiles in the First Trimester: A Comprehensive Study Using High-Definition Flow Imaging
Source: Bioengineering (Basel). 2024 Apr 15;11(4):378. doi: 10.3390/bioengineering11040378 (PMC11048424; doi:10.3390/bioengineering11040378)
Supplement: Supplementary file 1 [file bioengineering-11-00378-s001.zip]

Archive with 1 entries (1 files):
- bioengineering-2901850-supplementary.pdf
